# Supplementary material for: Salinity Is a Key Determinant for Soil Microbial Communities in a Desert Ecosystem
Source: mSystems. 2019 Feb 12;4(1):e00225-18. doi: 10.1128/mSystems.00225-18 (PMC6372838; doi:10.1128/mSystems.00225-18)
Supplement: TABLE S1 [file mSystems.00225-18-st001.xlsx]

## Sheet: Table S1
	variables	n	min	max	range	cv(%)
	rainfall(mm)	120	212	270	58	8.3
	TEM(ºC)	120	29.2	40.8	11.6	7.6
	EVI	120	0.15	0.61	0.46	32.99
	WC(%)	120	0.15	13.44	13.29	91.01
	DTN(mg/kg)	120	0	70.13	70.13	59.53
	NO3-(mg/kg)	120	0	15.37	15.37	136.33
	NH4+(mg/kg)	120	0	11.92	11.92	25.61
	DOC(mg/kg)	120	1.05	241.07	240.02	79.36
	pH	120	7.93	10.33	2.4	6.18
	salinity(μs/cm)	120	46.2	4601	4554.8	157.9
	SOC(g/kg)	120	0.74	14.33	13.58	74.95
	TN(g/kg)	120	0.01	0.78	0.77	109.51
	P(mg/kg)	120	1.44	19.38	17.94	67.02
	K(mg/kg)	120	18.45	227.96	209.51	63.73
	C/N	120	3.49	583.09	579.59	118.01
