# Supplementary material for: Salinity Is a Key Determinant for Soil Microbial Communities in a Desert Ecosystem
Source: mSystems. 2019 Feb 12;4(1):e00225-18. doi: 10.1128/mSystems.00225-18 (PMC6372838; doi:10.1128/mSystems.00225-18)
Supplement: TABLE S2 [file mSystems.00225-18-st002.xlsx]

## Sheet: Table S2
	Variable	pseudo-F	p	Ex. Var. (%)	Cum. (%)
	salinity	12.1639	0.001	9.35	9.35
	WC	7.1058	0.001	5.19	14.54
	EVI	6.7683	0.001	4.71	19.25
	rainfall	4.989	0.001	3.35	22.6
	TEM	4.2425	0.001	2.78	25.38
	P	3.6524	0.001	2.34	27.72
	SOC	3.1932	0.001	2	29.72
	pH	2.2777	0.002	1.42	31.14
	K	2.1748	0.004	1.33	32.47
	TN	2.0657	0.026	1.26	33.73
	C/N	1.7544	0.025	1.06	34.79
	NO3-	1.4647	0.068	0.88	35.67
	DOC	1.1395	0.274	0.68	36.35
	NH4+	1.0991	0.291	0.66	37.01
	DTN	0.9426	0.471	0.57	37.58
